# Supplementary material for: Fibronectin 1B Gene Plays an Important Role in Loach Barbel Air-Breathing
Source: Int J Mol Sci. 2021 Nov 3;22(21):11928. doi: 10.3390/ijms222111928 (PMC8584523; doi:10.3390/ijms222111928)
Supplement: Supplementary file 1 [file ijms-22-11928-s001.zip]

Archive with 1 entries (1 files):
- ijms-1391002-proofed-suppl.pdf
